# Supplementary material for: Prediction of Asbestos-Related Diseases (ARDs) and Chrysotile Asbestos Exposure Concentrations in Asbestos-Cement (AC) Manufacturing Factories in Zimbabwe
Source: Int J Environ Res Public Health. 2022 Dec 21;20(1):58. doi: 10.3390/ijerph20010058 (PMC9819734; doi:10.3390/ijerph20010058)
Supplement: Supplementary file 1 [file ijerph-20-00058-s001.zip]

Archive with 1 entries (1 files):
- ijerph-2040850-supplementary.pdf
